# Supplementary material for: Elevated Autoantibodies in Subacute Human Spinal Cord Injury Are Naturally Occurring Antibodies
Source: Front Immunol. 2018 Oct 11;9:2365. doi: 10.3389/fimmu.2018.02365 (PMC6193075; doi:10.3389/fimmu.2018.02365)
Supplement: Supplementary file 6 [file Table_2.xlsx]

## Sheet: AAb
Protein name	Protein symbol	Uniprot Accession #	pI	MW (KDa)	IgG relative binding (folds SCI vs CTL)	IgG p-value	IgG FDR	IgM relative binding (folds SCI vs CTL)	IgM p-value	IgM FDR
Actin, cytoplasmic 1	ACTB	P60709	5.82	47	1.37413	0.158651	0.245012	1.30497	0.536366	0.708331
Actin, cytoplasmic 1	ACTB	P60709	5.76	47	1.59366	0.0580526	0.116949	1.50627	0.186308	0.407991
Albumin	ALBU	P02768	5.79	71	1.83996	0.00812353	0.0353354	2.14378	0.00527309	0.0570153
Albumin	ALBU	P02768	5.92	71	1.39077	0.122239	0.201403	1.59541	0.1503	0.375959
Albumin	ALBU	P02768	5.44	70	2.13512	0.0562631	0.115875	1.56285	0.236863	0.446758
Albumin	ALBU	P02768	5.57	70	1.55845	0.171803	0.249764	1.37195	0.377381	0.57271
Albumin	ALBU	P02768	5.69	70	1.39078	0.227726	0.307786	1.49675	0.243608	0.448438
Albumin	ALBU	P02768	5.81	70	1.16811	0.50966	0.580074	1.34557	0.413057	0.600294
Albumin	ALBU	P02768	5.54	64	2.51218	0.00308373	0.0228046	1.71203	0.41831	0.600294
Albumin	ALBU	P02768	5.92	70	-1.04578	0.853123	0.878194	1.15903	0.665833	0.81119
Albumin	ALBU	P02768	5.71	61	2.14023	0.00538474	0.0300037	2.13328	0.0447714	0.188913
Albumin	ALBU	P02768	6.01	70	1.21343	0.584945	0.657114	1.14154	0.765609	0.888929
Fructose-biphosphate aldolase C	ALDOC	P09972	6.58	40	2.21915	0.0154985	0.0547192	-1.00976	0.975989	0.981663
Fructose-biphosphate aldolase C	ALDOC	P09972	6.46	44	1.7133	0.265764	0.35367	1.54288	0.200378	0.41247
Annexin A2	ANXA2	P07355	7.29	33	1.56262	0.556592	0.629349	-1.69376	0.178693	0.396332
Annexin A5	ANXA5	P08758	4.61	37	2.18968	0.0354971	0.0921639	1.53316	0.0852431	0.26334
Annexin A5	ANXA5	P08758	4.94	37	2.06578	0.0509663	0.107526	1.61227	0.148442	0.375959
ATP synthase subunit alpha, mitochondrial	ATPA	P25705	8.9	49	1.84314	0.0120857	0.0446156	1.16977	0.652813	0.80669
ATP synthase subunit alpha, mitochondrial	ATPA	P25705	4.67	49	3.35149	0.0095984	0.0395363	2.28924	0.0484087	0.194761
ATP synthase subunit alpha, mitochondrial	ATPA	P25705	7.87	48	-1.97836	0.166811	0.246652	-9.10862	0.0945837	0.28212
ATP synthase subunit alpha, mitochondrial	ATPA	P25705	8.03	48	1.30747	0.353938	0.453565	-1.07026	0.857966	0.945705
ATP synthase subunit alpha, mitochondrial	ATPA	P25705	8.32	47	1.32207	0.363854	0.462844	1.15602	0.74917	0.875719
Carbonic anhydrase 2	CAH2	P00918	6.67	29	2.08198	0.00278741	0.0228046	1.32398	0.430269	0.600294
Carbonyl reductase (NADPH) 1	CBR1	P16152	8.41	31	1.31738	0.68251	0.741713	-1.00098	0.998763	0.998763
60 kDa heat shock protein, mitochondrial	CH60	P10809	5.76	60	1.49656	0.0716692	0.13625	1.85631	0.0201291	0.117528
60 kDa heat shock protein, mitochondrial	CH60	P10809	5.81	57	1.28056	0.40287	0.497832	1.50708	0.377392	0.57271
Glutamate dehydrogenase 1, mitochondrial	DHE3	P00367	6.64	50	1.23186	0.369406	0.466477	1.21928	0.426192	0.600294
Glutamate dehydrogenase 1, mitochondrial	DHE3	P00367	8.25	37	1.53673	0.0117754	0.0446156	1.79595	0.0589175	0.216866
Glutamate dehydrogenase 1, mitochondrial	DHE3	P00367	6.55	52	1.02757	0.95088	0.95088	-1.52062	0.237582	0.446758
Glutamate dehydrogenase 1, mitochondrial	DHE3	P00367	5.67	70	1.55645	0.478278	0.555978	-1.07774	0.935197	0.960737
Glutamate dehydrogenase 1, mitochondrial	DHE3	P00367	6.58	51	1.37182	0.208152	0.29199	1.4289	0.440475	0.609617
Dihydropyrimidinase-related protein 2	DPYL2	Q16555	5.47	60	1.0306	0.914204	0.924897	2.18028	0.0340136	0.164251
Alpha-enolase	ENOA	P06733	6.47	48	1.93665	0.00727452	0.0349581	1.2431	0.471072	0.636684
Alpha-enolase	ENOA	P06733	6.68	47	1.49865	0.0948155	0.164031	1.06554	0.807348	0.931141
Alpha-enolase	ENOA	P06733	5.81	47	1.34629	0.218086	0.301831	1.53468	0.173026	0.396332
Alpha-enolase	ENOA	P06733	6.52	51	1.47713	0.0706674	0.135981	1.22527	0.376381	0.57271
Alpha-enolase	ENOA	P06733	6.3	61	1.47026	0.142157	0.229842	-1.16368	0.665104	0.81119
Alpha-enolase	ENOA	P06733	6.46	48	1.59136	0.0498655	0.106849	1.3398	0.321205	0.529223
Alpha-enolase	ENOA	P06733	6.47	52	2.03529	0.0231944	0.0691833	1.71471	0.0901313	0.273556
Alpha-enolase	ENOA	P06733	8.6	22	1.86357	0.00589668	0.0300037	4.71894	8.44804e-07	2.43585e-05
Glyceraldehyde-3-phosphate dehydrogenase	G3P	P04406	7.18	36	3.62463	1.99941e-07	1.72949e-05	2.56827	0.00926655	0.0728688
Glyceraldehyde-3-phosphate dehydrogenase	G3P	P04406	7.31	36	2.28959	0.0305148	0.0812162	1.55518	0.144358	0.375959
Glyceraldehyde-3-phosphate dehydrogenase	G3P	P04406	8.7	36	3.81641	1.35757e-07	1.72949e-05	5.78068	2.04668e-07	7.08152e-06
Glyceraldehyde-3-phosphate dehydrogenase	G3P	P04406	8.09	36	2.04667	0.0203495	0.0653587	1.90093	0.137683	0.375959
Glyceraldehyde-3-phosphate dehydrogenase	G3P	P04406	8.5	34	1.6724	0.0218431	0.0674797	1.5416	0.14062	0.375959
Glyceraldehyde-3-phosphate dehydrogenase	G3P	P04406	8.57	36	2.01887	0.000325517	0.0051195	1.83924	0.0147317	0.101943
Glyceraldehyde-3-phosphate dehydrogenase	G3P	P04406	7.7	36	1.56182	0.0254916	0.072296	2.43011	0.0119831	0.0901337
Glyceraldehyde-3-phosphate dehydrogenase	G3P	P04406	8.17	33	1.80572	0.0212319	0.0667839	1.53717	0.190786	0.408575
Glyceraldehyde-3-phosphate dehydrogenase	G3P	P04406	8.5	42	1.56238	0.106881	0.179519	1.30661	0.366605	0.57271
Glyceraldehyde-3-phosphate dehydrogenase	G3P	P04406	7.6	44	2.55609	0.000145853	0.00315406	2.29808	0.00386219	0.0445439
Glyceraldehyde-3-phosphate dehydrogenase	G3P	P04406	6.9	36	2.34879	0.000308118	0.0051195	1.53555	0.196332	0.409221
Glyceraldehyde-3-phosphate dehydrogenase	G3P	P04406	6.73	38	2.96761	0.00134845	0.0150521	1.40896	0.427962	0.600294
Glyceraldehyde-3-phosphate dehydrogenase	G3P	P04406	7.02	36	2.72519	0.0182791	0.0620055	2.48427	0.144909	0.375959
Glyceraldehyde-3-phosphate dehydrogenase	G3P	P04406	6.51	30	2.98982	9.0587e-05	0.00261193	1.50675	0.330718	0.529761
Glial fibrillary acidic protein	GFAP	P14136	4.96	70	1.98621	0.102442	0.173921	2.41825	0.00634486	0.0644134
Glial fibrillary acidic protein	GFAP	P14136	4.98	70	1.39053	0.327127	0.422336	1.72388	0.24366	0.448438
Glial fibrillary acidic protein	GFAP	P14136	5.05	61	2.11185	0.00578309	0.0300037	1.27642	0.676154	0.818005
Glial fibrillary acidic protein	GFAP	P14136	4.72	60	1.41611	0.431711	0.518653	-1.17245	0.733131	0.86871
Glial fibrillary acidic protein	GFAP	P14136	4.99	53	1.04588	0.844913	0.875269	1.03689	0.91029	0.960737
Glial fibrillary acidic protein	GFAP	P14136	5.18	57	1.49956	0.209288	0.29199	1.24754	0.445114	0.611149
Glial fibrillary acidic protein	GFAP	P14136	5.28	56	1.64784	0.160471	0.245012	1.93984	0.0345369	0.164251
Glial fibrillary acidic protein	GFAP	P14136	5.73	56	1.30758	0.426718	0.516239	1.06225	0.85532	0.945705
Glial fibrillary acidic protein	GFAP	P14136	4.99	50	1.49002	0.0743206	0.138252	1.17078	0.629459	0.794864
Glial fibrillary acidic protein	GFAP	P14136	5.74	54	1.44682	0.176898	0.255027	2.21352	0.0129695	0.0934887
Glial fibrillary acidic protein	GFAP	P14136	5.04	50	1.05914	0.818051	0.852547	1.45967	0.252494	0.458939
Glial fibrillary acidic protein	GFAP	P14136	4.5	50	1.57121	0.161943	0.245012	-1.58385	0.292524	0.496143
Glial fibrillary acidic protein	GFAP	P14136	5.25	50	1.64433	0.0742545	0.138252	-1.53249	0.152122	0.375959
Glial fibrillary acidic protein	GFAP	P14136	4.58	50	2.31108	0.012121	0.0446156	1.51484	0.325757	0.529761
Glial fibrillary acidic protein	GFAP	P14136	8.1	50	1.69557	0.0163673	0.056631	1.85168	0.0296343	0.16021
Glial fibrillary acidic protein	GFAP	P14136	5.49	50	1.58929	0.04411	0.100408	2.33496	0.00300146	0.0374743
Glial fibrillary acidic protein	GFAP	P14136	4.88	50	2.12937	0.0500278	0.106849	1.61002	0.19366	0.408575
Glial fibrillary acidic protein	GFAP	P14136	5.02	48	1.81747	0.035939	0.0921639	1.82914	0.0326381	0.164251
Glial fibrillary acidic protein	GFAP	P14136	6.25	50	2.35038	0.0540092	0.112573	3.74655	0.00836367	0.0723458
Glial fibrillary acidic protein	GFAP	P14136	8.02	50	1.32445	0.488696	0.559897	1.69615	0.177547	0.396332
Glial fibrillary acidic protein	GFAP	P14136	5.16	48	1.3857	0.146798	0.232992	2.00214	0.00670197	0.0644134
Glial fibrillary acidic protein	GFAP	P14136	5.18	48	1.44071	0.0701762	0.135981	1.67992	0.0423574	0.183196
Glial fibrillary acidic protein	GFAP	P14136	8.43	48	1.32015	0.164286	0.245012	-1.02792	0.920993	0.960737
Glial fibrillary acidic protein	GFAP	P14136	8.48	48	1.38156	0.089021	0.157149	1.62888	0.171296	0.396332
Glial fibrillary acidic protein	GFAP	P14136	5.42	48	1.3606	0.685977	0.741713	1.09924	0.875351	0.951234
Glial fibrillary acidic protein	GFAP	P14136	5.59	48	1.20705	0.755986	0.79264	-1.60661	0.388887	0.585021
Glial fibrillary acidic protein	GFAP	P14136	5.16	46	1.1697	0.473476	0.555978	-1.16801	0.641865	0.804656
Glial fibrillary acidic protein	GFAP	P14136	5.17	46	1.38727	0.16854	0.247097	1.07073	0.846624	0.945705
Glial fibrillary acidic protein	GFAP	P14136	5.01	46	1.69407	0.0272662	0.0748739	1.56731	0.15464	0.376798
Glial fibrillary acidic protein	GFAP	P14136	4.96	46	1.69964	0.0431652	0.100092	1.19345	0.611045	0.783043
Glial fibrillary acidic protein	GFAP	P14136	4.72	45	1.83217	0.0372291	0.0921639	1.39834	0.202989	0.41247
Glial fibrillary acidic protein	GFAP	P14136	6.73	45	2.16434	0.0581366	0.116949	-1.07204	0.863016	0.945705
Glial fibrillary acidic protein	GFAP	P14136	4.98	44	2.31333	0.00292254	0.0228046	1.98562	0.0202661	0.117528
Glial fibrillary acidic protein	GFAP	P14136	4.93	44	2.33623	0.00817004	0.0353354	2.25888	0.00896272	0.0728688
Glial fibrillary acidic protein	GFAP	P14136	4.96	44	2.91695	0.00533048	0.0300037	2.15844	0.0656091	0.22298
Glial fibrillary acidic protein	GFAP	P14136	8.41	44	3.27997	1.6361e-06	9.43482e-05	2.46321	0.00819283	0.0723458
Glial fibrillary acidic protein	GFAP	P14136	5.02	28	1.39602	0.720857	0.768003	1.86692	0.329162	0.529761
Glial fibrillary acidic protein	GFAP	P14136	6.46	28	3.5042	0.0112713	0.0446156	1.32734	0.625884	0.794864
Glial fibrillary acidic protein	GFAP	P14136	5.21	50	1.21553	0.207436	0.29199	1.60759	0.0657338	0.22298
Glial fibrillary acidic protein	GFAP	P14136	5.18	50	1.16231	0.402058	0.497832	1.72466	0.0273759	0.152775
Glial fibrillary acidic protein	GFAP	P14136	5.11	50	1.01513	0.94995	0.95088	1.4415	0.16207	0.389418
Glial fibrillary acidic protein	GFAP	P14136	5.04	50	1.1057	0.662195	0.72968	1.31073	0.289804	0.496143
Glial fibrillary acidic protein	GFAP	P14136	4.96	53	1.12426	0.669454	0.73301	-1.03569	0.917652	0.960737
Glial fibrillary acidic protein	GFAP	P14136	5.06	48	1.32492	0.294663	0.389134	1.87914	0.0203806	0.117528
Glial fibrillary acidic protein	GFAP	P14136	5.04	49	1.45605	0.163348	0.245012	2.21329	0.0194724	0.117528
Glial fibrillary acidic protein	GFAP	P14136	4.99	47	1.86823	0.00915277	0.0386202	1.61752	0.122416	0.352965
Glial fibrillary acidic protein	GFAP	P14136	6.61	24	2.80047	0.00279032	0.0228046	2.92011	0.000101751	0.00251471
Glial fibrillary acidic protein	GFAP	P14136	6.47	41	2.92433	0.00564375	0.0300037	1.31171	0.396315	0.586005
Glial fibrillary acidic protein	GFAP	P14136	5.05	31	1.18447	0.747841	0.788881	-1.04572	0.885253	0.951234
Glial fibrillary acidic protein	GFAP	P14136	5.02	33	2.89022	0.000674555	0.00897677	-1.0688	0.881071	0.951234
Glial fibrillary acidic protein	GFAP	P14136	6.56	46	3.81466	1.09515e-05	0.000473654	1.48754	0.268015	0.478006
Glial fibrillary acidic protein	GFAP	P14136	10.2	46	3.46488	0.0141275	0.0509179	2.79289	0.129704	0.367848
Glial fibrillary acidic protein	GFAP	P14136	10.8	51	3.21704	0.000309762	0.0051195	3.0411	0.172811	0.396332
Glial fibrillary acidic protein	GFAP	P14136	6.39	38	3.75387	0.0868474	0.154893	2.41104	0.224801	0.432118
Glial fibrillary acidic protein	GFAP	P14136	5.15	64	1.35609	0.480405	0.555978	2.14197	0.148771	0.375959
Glial fibrillary acidic protein	GFAP	P14136	5.12	65	3.32042	0.0040673	0.0277926	1.5466	0.376703	0.57271
Glial fibrillary acidic protein	GFAP	P14136	5.92	53	1.50436	0.252082	0.338063	2.06961	0.0586566	0.216866
Glial fibrillary acidic protein	GFAP	P14136	6.36	72	1.90232	0.223246	0.304107	1.54274	0.430039	0.600294
Glial fibrillary acidic protein	GFAP	P14136	6.02	73	2.57587	0.444996	0.530926	2.86901	0.524992	0.704059
Glial fibrillary acidic protein	GFAP	P14136	5.28	61	1.33044	0.219939	0.301979	2.03769	0.0651424	0.22298
Glial fibrillary acidic protein	GFAP	P14136	4.99	49	1.48881	0.126112	0.205824	-1.03081	0.941242	0.960737
Stress-70 protein, mitochondrial	GRP75	P38646	5.34	71	2.01835	0.0781157	0.142253	1.63967	0.212329	0.41742
Hemoglobin subunit alpha	HBA	P69905	8.7	16	1.4191	0.0247234	0.0712857	1.64415	0.0841473	0.26334
Hemoglobin subunit alpha	HBA	P69905	7.91	16	1.53372	0.0268349	0.0748739	-1.08804	0.833095	0.945705
Hemoglobin subunit alpha	HBA	P69905	5.34	50	1.32611	0.0707414	0.135981	1.51557	0.0791701	0.253638
Hemoglobin subunit alpha	HBA	P69905	5.3	50	1.28171	0.102543	0.173921	1.73863	0.0340778	0.164251
Hemoglobin subunit alpha	HBA	P69905	8.65	17	1.50029	0.0801523	0.144441	1.04497	0.925461	0.960737
Hemoglobin subunit alpha	HBA	P69905	8.9	18	2.26788	0.00445838	0.0277926	1.08922	0.834528	0.945705
Hemoglobin subunit alpha	HBA	P69905	8.9	21	1.62447	0.409646	0.502615	3.20741	0.193263	0.408575
Hemoglobin subunit alpha	HBA	P69905	7.13	16	1.91981	0.0462911	0.102671	1.21694	0.592955	0.765532
Hemoglobin subunit beta	HBB	P68871	6.75	16	1.37268	0.385263	0.482975	-1.13574	0.745176	0.875719
Hemoglobin subunit beta	HBB	P68871	6.75	15	1.36989	0.482061	0.555978	-1.18881	0.650243	0.80669
Hemoglobin subunit beta	HBB	P68871	6.75	18	1.61815	0.16339	0.245012	-1.15223	0.711106	0.848423
Hemoglobin subunit beta	HBB	P68871	7.74	18	2.10149	0.0051529	0.0300037	1.8056	0.120302	0.352749
Hemoglobin subunit beta	HBB	P68871	6.48	24	3.09972	0.0013921	0.0150521	3.05254	0.00195604	0.0307633
Heat shock-related 70 kDa protein 2	HSP72	P54652	5.45	70	1.55049	0.112533	0.187195	1.32126	0.427095	0.600294
Heat shock-related 70 kDa protein 3	HSP72	P54652	5.06	66	1.85279	0.298536	0.391263	3.05683	0.205043	0.41247
Heat shock cognate 71 kDa protein	HSP7C	P11142	5.29	71	1.94182	0.00632587	0.0312679	1.66521	0.279686	0.493731
Heat shock cognate 71 kDa protein	HSP7C	P11142	5.41	71	2.4581	0.011962	0.0446156	1.52129	0.208395	0.414395
Heat shock cognate 71 kDa protein	HSP7C	P11142	5.28	70	1.66411	0.0365061	0.0921639	1.06782	0.863708	0.945705
Heat shock cognate 71 kDa protein	HSP7C	P11142	6.01	71	1.77647	0.0460903	0.102671	2.05105	0.0693939	0.230868
Heat shock cognate 71 kDa protein	HSP7C	P11142	5.21	70	1.064	0.857889	0.878194	-1.03207	0.942844	0.960737
Pyruvate kinase	KPYM	P14618	5.15	50	1.44043	0.0372917	0.0921639	1.72362	0.0557395	0.214288
Myelin basic protein	MBP	P02686	8.9	23	1.78161	0.00203124	0.0195225	2.78429	0.00150236	0.0259909
Myelin basic protein	MBP	P02686	10.2	21	2.86774	0.0030146	0.0228046	5.82903	0.000386275	0.00835321
Myelin basic protein	MBP	P02686	10.2	14	-1.54011	0.316501	0.41169	-1.81744	0.287774	0.496143
Myelin basic protein	MBP	P02686	10	23	2.34906	0.00316364	0.0228046	3.6923	0.00138957	0.0259909
Myelin basic protein	MBP	P02686	8.16	21	2.57446	0.000811454	0.0100273	7.39702	1.20342e-07	5.20479e-06
Myelin basic protein	MBP	P02686	8.36	21	2.43438	0.000142954	0.00315406	6.12275	6.33478e-08	5.20479e-06
Myelin basic protein	MBP	P02686	7.48	21	2.35603	0.00449823	0.0277926	3.83007	0.00237133	0.0341866
Malate dehydrogenase, cytoplasmic	MDHC	P40925	6.49	38	1.90353	0.0759887	0.139852	1.27993	0.376302	0.57271
Moesin	MOES	P26038	6.42	68	1.92121	0.0302685	0.0812162	1.97937	0.17767	0.396332
Moesin	MOES	P26038	6.46	53	1.78776	0.199887	0.285789	1.98936	0.0405231	0.180137
Neurofilament light	NFL	P07196	4.6	69	2.44207	0.00431249	0.0277926	1.44598	0.470096	0.636684
Neurofilament light	NFL	P07196	4.99	72	2.78682	0.000521411	0.00751701	3.06322	0.0187399	0.117528
Neurofilament light	NFL	P07196	4.64	68	1.50889	0.0400977	0.0966532	1.26624	0.313555	0.52665
Neurofilament intermediate	NFM	P07197	5.42	60	1.43072	0.425695	0.516239	2.50079	0.254671	0.458939
Neurofilament intermediate	NFM	P07197	5.42	57	2.11277	0.058985	0.117292	4.38189	2.16641e-08	3.74788e-06
Nicotinamide riboside kinase 2	NRK2	Q9NPI5	6.23	73	4.15752	0.0499322	0.106849	8.32425	0.0406089	0.180137
Phosphatidylethanolamine binding protein 1	PEBP1	P30086	6.97	24	2.13802	0.00754914	0.0352973	1.88638	0.0603139	0.217381
Phosphatidylethanolamine binding protein 1	PEBP1	P30086	7.25	25	1.61282	0.0244938	0.0712857	1.80034	0.0719371	0.234813
Phosphatidylethanolamine binding protein 1	PEBP1	P30086	6.53	42	2.53796	0.00785029	0.0353354	1.5421	0.151742	0.375959
Phosphatidylethanolamine binding protein 1	PEBP1	P30086	7.43	25	2.8414	0.0199541	0.0653587	6.6559	0.0030326	0.0374743
Peripherin	PERI	P41219	5.2	58	1.08237	0.698187	0.750226	1.33753	0.283078	0.494671
Phosphoglycerate mutase 1	PGAM1	P18669	6.5	29	1.592	0.160109	0.245012	1.3716	0.215387	0.418674
Phosphoglycerate kinase 1	PGK1	P00558	8.06	42	2.95694	1.93097e-05	0.000668114	1.81518	0.0481999	0.194761
Peptidylprolyl isomerase A	PPIA	P62937	7.8	21	2.01129	0.0433924	0.100092	6.29606	9.32151e-08	5.20479e-06
Peptidylprolyl isomerase A	PPIA	P62937	8.22	18	2.16735	0.00171192	0.0174213	1.87736	0.0500032	0.196604
Peroxiredoxin 1	PRDX1	Q06830	8.41	25	1.18407	0.625409	0.693562	-1.19804	0.704275	0.846109
Peroxiredoxin 1	PRDX1	Q06830	9.5	22	3.72793	0.0223972	0.0679776	2.99598	0.0351288	0.164251
Peroxiredoxin 1	PRDX1	Q06830	7.72	27	1.97953	0.020401	0.0653587	1.19619	0.580694	0.755339
Peroxiredoxin 6	PRDX6	P30041	6.44	29	1.87745	0.0402256	0.0966532	-1.21206	0.396273	0.586005
Peroxiredoxin 6	PRDX6	P30041	5.32	67	1.76373	0.14361	0.230042	1.02669	0.944077	0.960737
Tubulin alpha-1C chain	TBA1C	Q9BQE3	5.07	53	-1.10603	0.72361	0.768003	-1.43596	0.317354	0.527907
Tubulin alpha-1C chain	TBA1C	Q9BQE3	5.32	53	1.54761	0.0423427	0.100092	1.13787	0.548741	0.719184
Tubulin beta-4A chain	TBB4A	P04350	5.08	53	1.1899	0.623371	0.693562	-1.0451	0.903881	0.960737
Tubulin beta chain	TBB5	P07437	5.02	53	1.02653	0.885125	0.900745	1.04727	0.852859	0.945705
Vimentin	VIME	P08670	5.04	53	1.15268	0.454321	0.53834	1.00928	0.975402	0.981663
Vimentin	VIME	P08670	4.6	53	1.9533	0.0924599	0.161571	1.56358	0.535538	0.708331
